# Supplementary material for: Design and Identification of a Novel Antiviral Affinity Peptide against Fowl Adenovirus Serotype 4 (FAdV-4) by Targeting Fiber2 Protein
Source: Viruses. 2023 Mar 23;15(4):821. doi: 10.3390/v15040821 (PMC10146638; doi:10.3390/v15040821)
Supplement: Supplementary file 1 [file viruses-15-00821-s001.zip]

Archive with 1 entries (1 files):
- viruses-2267769 supplementary figures.pdf
